# Supplementary material for: A Review of Biologically Active Oxime Ethers
Source: Molecules. 2023 Jun 28;28(13):5041. doi: 10.3390/molecules28135041 (PMC10343442; doi:10.3390/molecules28135041)
Supplement: Supplementary file 1 [file molecules-28-05041-s001.zip]

Archive with 1 entries (1 files):
- molecules-2454214-supplementary.pdf
